# Supplementary material for: Robust Non-Wetting PTFE Surfaces by Femtosecond Laser Machining
Source: Int J Mol Sci. 2014 Aug 8;15(8):13681–96. doi: 10.3390/ijms150813681 (PMC4159819; doi:10.3390/ijms150813681)
Supplement: Supplementary File 1 [file ijms-15-13681-s001.zip]

Archive with 3 entries (2 files):
- ijms-59572-Supplementary Information/
- ijms-59572-Supplementary Information/Gold PTFE drop impact.avi
- ijms-59572-Supplementary Information/PTFE drop impact.avi
